# Supplementary material for: How to Continue? New Approaches to Investigating the Effects of Adaptive Math Learning Programs on Students’ Performance, Self-Concept, and Anxiety
Source: J Intell. 2023 Jun 1;11(6):108. doi: 10.3390/jintelligence11060108 (PMC10299571; doi:10.3390/jintelligence11060108)
Supplement: Supplementary file 1 [file jintelligence-11-00108-s001.zip]

Archive with 1 entries (1 files):
- jintelligence-2319446-supplementary.pdf
